# Supplementary material for: Climate, Weather, and Ecology in Evaluation of High Latitude Spring Wheat Breeding Sites and Germplasm
Source: Plants (Basel). 2025 Oct 24;14(21):3256. doi: 10.3390/plants14213256 (PMC12608430; doi:10.3390/plants14213256)
Supplement: Supplementary file 1 [file plants-14-03256-s001.zip]

Archive with 1 entries (1 files):
- plants-3933800-supplementary.pdf
